# Supplementary material for: Scholarly Productivity Evaluation of KL2 Scholars Using Bibliometrics and Federal Follow-on Funding: Cross-Institution Study
Source: J Med Internet Res. 2021 Sep 29;23(9):e29239. doi: 10.2196/29239 (PMC8515229; doi:10.2196/29239)
Supplement: Multimedia Appendix 1 [file jmir_v23i9e29239_app1.xlsx]

## Sheet: KL2 Comparison Table
KL2 program comparison across 3 Clinical Translational Science Award hubs
Domain (Main area)	Sub-Domain (Details)	Institution A	Institution B	Institution C
Career Development Plan (CDP) or Individual Development Plan (IDP)		Yearly	CDP required at application	CDP required at application, IDP yearly with mentor
Review of CDP/IDP by mentors		Yearly	Yearly	Yearly
Research Mentor Required (Y/N)		Yes	Yes	Yes
Career Mentor Required (Y/N)		Yes	Yes	Yes
Scholar Progress Reports		Annual progress report and NCATS RPPR	Annual progress report and NCATS RPPR	Annual internal progress report and NCATS RPPR
Clinical Translational Science Seminar/Scholar Seminar Series (aka "K-Club")		2 times per month	2 times per month	Quarterly
KL2 Required Coursework	Epidemiology/Study Design	Yes	No	Yes
KL2 Required Coursework	Communications: Grant-writing	Yes	Yes	Yes
KL2 Required Coursework	Statistics	Yes	No	Yes
KL2 Required Coursework	Team Science (Working in Interdisciplinary Teams)	Yes	No	No
KL2 Required Coursework	Communications: Presentations & the Mass Media	Yes	No	No
KL2 Required Coursework	Clinical Informatics	No	No	No
KL2 Required Coursework	Research Ethics & Regulations	Yes	Yes	Yes
KL2 Required Coursework	Leadership Skills for Clinical Research Teams	Yes	No	No
KL2 Required Coursework	Innovation and Entrepreneurship	Yes	No	No
KL2 Required Coursework	Health Disparities	No	No	Yes
KL2 Required Training	Responsible Conduct of Research (RCR) Training	Yes	Yes	Yes
KL2 Elective Curriculum	Translational & Patient-Oriented Theory	No	No	No
KL2 Elective Curriculum	Meta-analysis & Evidence Synthesis	No	No	No
Additional coursework		No	Scholar specific based on their research topic	All coursework in the Clinical and Translational Science track is open for KL2 scholars to take, some take additional courses, others do not
Mentor training		Yes	Yes	No
Grant-writing Basic Training Program		Yes	Yes	No
Mini-sabbaticals		Yes - optional	No	No
Clinical competencies evaluated (Clinical Research Appraisal Inventory or CRAI)		Yearly	No	Beginning and end of KL2 program
KL2 Satisfaction	Surveys or Interviews	Yearly	End of program	End of program
Mentor Evaluation of Scholars	survey	Yearly	Yearly	Yearly
Scholar Evaluation of mentors	survey	Yearly	End of program	Yearly
Scholar Diversity-Under-represented Minorities (URM)	%URM	Yearly	Yearly	Yearly
Scholar Diversity-Women	%Women	Yearly	Yearly	Yearly
Scholar Diversity-MDs	%MD	Yearly	Yearly	Yearly
Scholars have faculty appointment		Yes, a requirement	Yes, a requirement	Some do, not a requirement
NCATS Common Metric	% graduates engaged in CTR	Yearly	Yearly	Yearly
Current KL2 meet with former KL2 (aka KL2 Reunion)	Role models; networking; learn best practices	Yes, yearly	Yes	No
KL2 serve on selection committee for new KL2	Study section experience	Yes	Yes	Yes
Protected Time for Research		Yes	Yes	Yes
Extramural grant submission expectations		Expectation to submit an R01 level grant by year 3.	Expectation to submit an R01 level grant by year 3.	Expectation to submit at least one grant application by the end of year 2
Additional program elements or expectations.		Attend CTSA annual meeting at least once (including submitting an abstract and attending mock study section)	Additional optional opportunities include participating in pilot study section and attending CTSA annual meeting	Attend CTSA annual meeting at least once (including submitting an abstract and attending mock study section); prepare/submit 2-3 first or last authored manuscripts
